# Supplementary material for: A novel prognostic risk score model based on immune-related genes in patients with stage IV colorectal cancer
Source: Biosci Rep. 2020 Oct 23;40(10):BSR20201725. doi: 10.1042/BSR20201725 (PMC7584813; doi:10.1042/BSR20201725)
Supplement: Supplementary Table S1 [file BSR-2020-1725_supp.xls]

## Sheet: S4 Table
The list of the immune checkpoint coding genes (ICGs) set
ADORA2A
BTLA
BTNL2
C10orf54
CD160
CD200
CD200R1
CD244
CD27
CD274
CD276
CD28
CD40
CD40LG
CD44
CD48
CD70
CD80
CD86
CTLA4
HAVCR2
HHLA2
ICOS
ICOSLG
IDO1
IDO2
KIR3DL1
LAG3
LAIR1
LGALS9
NRP1
PDCD1LG2
PDCD1
TIGIT
TMIGD2
TNFRSF14
TNFRSF18
TNFRSF25
TNFRSF4
TNFRSF8
TNFRSF9
TNFSF14
TNFSF15
TNFSF18
TNFSF4
TNFSF9
VTCN1
